# Supplementary material for: Increasing the Efficiency of Canola and Soybean GMO Detection and Quantification Using Multiplex Droplet Digital PCR
Source: Biology (Basel). 2022 Jan 27;11(2):201. doi: 10.3390/biology11020201 (PMC8869681; doi:10.3390/biology11020201)
Supplement: Supplementary file 1 [file biology-11-00201-s001.zip]

Archive with 1 entries (1 files):
- biology-1537849-supplementary.pdf
